# Supplementary material for: Cerebral blood flow predicts differential neurotransmitter activity
Source: Sci Rep. 2018 Mar 6;8:4074. doi: 10.1038/s41598-018-22444-0 (PMC5840131; doi:10.1038/s41598-018-22444-0)
Supplement: Supplementary file 2 — Supplementary data [file 41598_2018_22444_MOESM2_ESM.zip]

Archive with 19 entries (19 files):
- Supplement_forPublication/DAT_meanHC_PPMI.nii
- Supplement_forPublication/Mean_CBF_forActivity.nii
- Supplement_forPublication/MeanFlumazenil.nii
- Supplement_forPublication/sZscore_treatmentMap_Escitalopram.nii
- Supplement_forPublication/sZscore_treatmentMap_Haloperidol.nii
- Supplement_forPublication/sZscore_treatmentMap_Ketamine.nii
- Supplement_forPublication/sZscore_treatmentMap_Methylphenidate.nii
- Supplement_forPublication/sZscore_treatmentMap_Midazolam.nii
- Supplement_forPublication/sZscore_treatmentMap_Olanzapine.nii
- Supplement_forPublication/sZscore_treatmentMap_Risperidone0p5mg.nii
- Supplement_forPublication/sZscore_treatmentMap_Risperidone2mg.nii
- Supplement_forPublication/Zscore_treatmentMap_Escitalopram.nii
- Supplement_forPublication/Zscore_treatmentMap_Haloperidol.nii
- Supplement_forPublication/Zscore_treatmentMap_Ketamine.nii
- Supplement_forPublication/Zscore_treatmentMap_Methylphenidate.nii
- Supplement_forPublication/Zscore_treatmentMap_Midazolam.nii
- Supplement_forPublication/Zscore_treatmentMap_Olanzapine.nii
- Supplement_forPublication/Zscore_treatmentMap_Risperidone0p5mg.nii
- Supplement_forPublication/Zscore_treatmentMap_Risperidone2mg.nii
